# Supplementary material for: Ubiquitin ligase and signalling hub MYCBP2 is required for efficient EPHB2 tyrosine kinase receptor function
Source: eLife. 2024 Jan 30;12:RP89176. doi: 10.7554/eLife.89176 (PMC10945567; doi:10.7554/eLife.89176)
Supplement: Figure 2—source data 1. [file elife-89176-fig2-data1.zip]

Archive with 12 entries (12 files):
- Figure 2 - source data 1/Figure 2A - FLAG IP.tif
- Figure 2 - source data 1/Figure 2A - FLAG Lysate.tif
- Figure 2 - source data 1/Figure 2A - MYC IP.tif
- Figure 2 - source data 1/Figure 2A - MYC Lysate.tif
- Figure 2 - source data 1/Figure 2B - FLAG IP.tif
- Figure 2 - source data 1/Figure 2B - GFP IP and Lysate.tif
- Figure 2 - source data 1/Figure 2B - MYC IP.tif
- Figure 2 - source data 1/Figure 2B - MYC Lysate.tif
- Figure 2 - source data 1/Figure 2E - FLAG IP.tif
- Figure 2 - source data 1/Figure 2E - GFP IP and Lysate.tif
- Figure 2 - source data 1/Figure 2E - MYC Lysate.tif
- Figure 2 - source data 1/Figure 2-source data 1.pdf
