# Supplementary material for: Ubiquitin ligase and signalling hub MYCBP2 is required for efficient EPHB2 tyrosine kinase receptor function
Source: eLife. 2024 Jan 30;12:RP89176. doi: 10.7554/eLife.89176 (PMC10945567; doi:10.7554/eLife.89176)
Supplement: Figure 2—source data 2. [file elife-89176-fig2-data2.zip]

Archive with 15 entries (15 files):
- Figure 2 - source data 2/Figure 2 - source data 2.pdf
- Figure 2 - source data 2/Figure 2G - IP - WB FLAG.tif
- Figure 2 - source data 2/Figure 2G - IP - WB MYC.tif
- Figure 2 - source data 2/Figure 2G - Lysate - WB Actin.tif
- Figure 2 - source data 2/Figure 2G - Lysate - WB FLAG.tif
- Figure 2 - source data 2/Figure 2G - Lysate - WB MYC.tif
- Figure 2 - source data 2/Figure 2G - Lysate - WB MYCBP2.tif
- Figure 2 - source data 2/Figure 2G -IP - WB MYCBP2.tif
- Figure 2 - source data 2/Figure 2I - IP - FLAG.tif
- Figure 2 - source data 2/Figure 2I - IP - WB MYC.tif
- Figure 2 - source data 2/Figure 2I - IP - WB MYCBP2.tif
- Figure 2 - source data 2/Figure 2I - Lysate - WB Actin.tif
- Figure 2 - source data 2/Figure 2I - Lysate - WB FLAG.tif
- Figure 2 - source data 2/Figure 2I - Lysate - WB MYC.tif
- Figure 2 - source data 2/Figure 2I - Lysate - WB MYCBP2.tif
