# Supplementary material for: Ubiquitin ligase and signalling hub MYCBP2 is required for efficient EPHB2 tyrosine kinase receptor function
Source: eLife. 2024 Jan 30;12:RP89176. doi: 10.7554/eLife.89176 (PMC10945567; doi:10.7554/eLife.89176)
Supplement: Figure 3—source data 1. [file elife-89176-fig3-data1.zip]

Archive with 3 entries (3 files):
- Figure 3 - source data 1/Figure 3B - Actin.tif
- Figure 3 - source data 1/Figure 3B - MYCBP2.tif
- Figure 3 - source data 1/Figure 3-source data 1.pdf
