# Supplementary material for: Ubiquitin ligase and signalling hub MYCBP2 is required for efficient EPHB2 tyrosine kinase receptor function
Source: eLife. 2024 Jan 30;12:RP89176. doi: 10.7554/eLife.89176 (PMC10945567; doi:10.7554/eLife.89176)
Supplement: Figure 6—source data 1. [file elife-89176-fig6-data1.zip]

Archive with 6 entries (6 files):
- Figure 6 - source data 1/Figure 6B - FLAG(EPHB2) IP.tif
- Figure 6 - source data 1/Figure 6B - FLAG(EPHB2) Lysate.tif
- Figure 6 - source data 1/Figure 6B - GFP Lysate.tif
- Figure 6 - source data 1/Figure 6B - MYC Lysate.tif
- Figure 6 - source data 1/Figure 6B - MYCBP2 IP Lysate.tif
- Figure 6 - source data 1/Figure 6-source data 1.pdf
